# Supplementary material for: Targeted transferosomal delivery of cetirizine: A new approach to alopecia management
Source: PLoS One. 2026 Apr 24;21(4):e0347648. doi: 10.1371/journal.pone.0347648 (PMC13108756; doi:10.1371/journal.pone.0347648)
Supplement: S1 File — (CSV) [file pone.0347648.s001.csv]

Time (h)	Solution_R1	Solution_R2	Solution_R3	Solution_Mean	Solution_SD		Gel_R1	Gel_R2	Gel_R3	Gel_Mean	Gel_SD		Transferosome_R1	Transferosome_R2	Transferosome_R3	Transferosome_Mean	Transferosome_SD		Trans-Gel_R1	Trans-Gel_R2	Trans-Gel_R3	Trans-Gel_Mean	Trans-Gel_SD
1	23	25	27	25	2		3	5	7	5	2		13	15	17	15	2		2	4	6	4	2
2	42	45	48	45	3		17	20	23	20	3		32	35	38	35	3		12	15	18	15	3
4	57	60	63	60	3		32	35	38	35	3		52	55	58	55	3		22	25	28	25	3
8	60	62	64	62	2		43	45	47	45	2		58	60	62	60	2		28	30	32	30	2
24	62.4	64	65.6	64	1.6		46.4	48	49.6	48	1.6		61.4	63	64.6	63	1.6		30.4	32	33.6	32	1.6
48	62.5	64	65.5	64	1.5		48.5	50	51.5	50	1.5		63.5	65	66.5	65	1.5		31.5	33	34.5	33	1.5
72	63.6	65	66.4	65	1.4		49.6	51	52.4	51	1.4		66.6	68	69.4	68	1.4		32.6	34	35.4	34	1.4
120	64.7	66	67.3	66	1.3		50.7	52	53.3	52	1.3		68.7	70	71.3	70	1.3		32.7	34	35.3	34	1.3
168	64.7	66	67.3	66	1.3		50.7	52	53.3	52	1.3		68.7	70	71.3	70	1.3		32.7	34	35.3	34	1.3
240	68.5	70	71.5	70	1.5		51.5	53	54.5	53	1.5		70.5	72	73.5	72	1.5		33.5	35	36.5	35	1.5
300	73.4	75	76.6	75	1.6		51.4	53	54.6	53	1.6		71.4	73	74.6	73	1.6		33.4	35	36.6	35	1.6
400	76.4	78	79.6	78	1.6		52.4	54	55.6	54	1.6		72.4	74	75.6	74	1.6		34.4	36	37.6	36	1.6
Group	IGF-1 mRNA					Group	IGF-1 Protein (ng/mg)
	R1	R2	R3				R1	R2	R3
Negative	0.4	0.3	0.7			Negative	0.8	0.7	0.6
Positive	0.4	0.5	0.2			Positive	0.5	0.3	0.6
CET gel	4.2	4	4			CET gel	1	1.1	0.9
CET TFS gel	4.75	4.5	4			CET TFS gel	1.4	1.3	1.2
Group	VEGF mRNA					Group	VEGF Protein (ng/mg)
Negative	0.3	0.4	0.5			Negative	1.2	1.3	1.4
Positive	0.4	0.6	0.2			Positive	0.9	1	0.8
CET gel	3.1	3	2.9			CET gel	7.2	6.6	6.9
CET TFS gel	3.75	3.5	3			CET TFS gel	7.5	7.1	7.2
